# Supplementary material for: Aetiology of livestock fetal mortality in Mazandaran province, Iran
Source: PeerJ. 2019 Jan 18;6:e5920. doi: 10.7717/peerj.5920 (PMC6340351; doi:10.7717/peerj.5920)
Supplement: Supplemental Information 1 [file peerj-07-5920-s001.xlsx]

## Sheet: Raw data
Type of animal	Area	Age (month)	T. gondii	N. caninum	B. melitensis	E. coli
Cattle	Center	6.5	1	0	0	0
Cattle	Center	5	0	0	0	1
Cattle	Center	5.5	0	1	0	0
Cattle	Center	7	0	1	0	0
Cattle	East	3	0	0	0	0
Cattle	West	4	0	0	0	0
Cattle	West	8	0	0	0	0
Cattle	West	8.5	0	0	0	0
Cattle	West	2.5	0	0	0	0
Goat	Center	4	1	0	0	0
Goat	Center	4	0	0	0	0
Goat	East	4	0	0	0	0
Goat	East	3.5	0	0	0	0
Sheep	Center	3	0	0	0	0
Sheep	Center	3.5	0	0	0	0
Sheep	Center	4	0	0	0	0
Sheep	Center	3.5	0	0	0	0
Sheep	Center	3	0	0	0	1
Sheep	Center	3.5	0	1	0	0
Sheep	Center	3	0	0	0	0
Sheep	Center	2	0	0	0	0
Sheep	Center	3.5	0	0	0	0
Sheep	Center	4	1	0	0	0
Sheep	Center	4	1	0	0	0
Sheep	Center	3.5	1	0	0	0
Sheep	Center	3	1	0	0	0
Sheep	Center	2	1	0	0	0
Sheep	Center	3.5	0	0	0	0
Sheep	Center	3	1	0	0	0
Sheep	Center	3.5	0	0	0	1
Sheep	Center	4	1	0	0	0
Sheep	Center	4	0	0	0	0
Sheep	Center	4	0	0	0	0
Sheep	Center	3.5	0	0	0	0
Sheep	Center	3	1	0	0	0
Sheep	Center	3	0	0	0	0
Sheep	Center	3.5	0	0	0	0
Sheep	Center	3.5	0	0	0	0
Sheep	Center	3	0	0	0	0
Sheep	Center	3	0	0	0	0
Sheep	Center	4	1	0	0	0
Sheep	Center	3.5	0	0	0	0
Sheep	Center	3	0	0	0	0
Sheep	Center	3.5	0	0	0	0
Sheep	Center	4	0	0	0	0
Sheep	Center	3	1	0	0	0
Sheep	East	2	0	0	0	0
Sheep	East	3	0	0	0	0
Sheep	East	2.5	0	1	0	0
Sheep	East	4	0	0	0	0
Sheep	East	3.5	0	0	0	0
Sheep	East	3	0	0	0	0
Sheep	East	3.5	0	0	0	0
Sheep	East	2	0	0	0	0
Sheep	East	2.5	0	0	0	0
Sheep	East	3	0	0	0	0
Sheep	East	3	0	0	0	0
Sheep	East	3.5	1	0	0	0
Sheep	East	3	0	0	0	0
Sheep	West	4	0	0	0	0
Sheep	West	3.5	0	0	0	0
Sheep	West	3	0	0	1	0
sheep	West	4	0	0	0	0
Sheep	West	2	0	0	0	0
Sheep	West	3	0	0	1	0
Sheep	West	3.5	0	0	0	0
Sheep	West	4	0	0	0	0
Sheep	West	3.5	0	0	0	0
Sheep	West	3.5	0	0	0	0
Sheep	West	2.5	0	0	0	0
